# Supplementary material for: Inhibitory Activity of Calcium and Sodium Ion Channels of Neurotoxic Protoplaythoa variabilis V-Shape Helical Peptide Analogs and Their Neuroprotective Effect In Vitro
Source: Pharmaceuticals (Basel). 2025 Nov 10;18(11):1701. doi: 10.3390/ph18111701 (PMC12655438; doi:10.3390/ph18111701)
Supplement: Supplementary file 1 [file pharmaceuticals-18-01701-s001.zip]

Archive with 1 entries (1 files):
- pharmaceuticals-3920039-supplementary.pdf
